# Supplementary material for: Integrated Microbiome–Metabolome Analysis Reveals Intestine–Liver Metabolic Associations in the Moustache Toad
Source: Animals (Basel). 2025 Jul 4;15(13):1973. doi: 10.3390/ani15131973 (PMC12248546; doi:10.3390/ani15131973)
Supplement: Supplementary file 1 [file animals-15-01973-s001.zip]

Archive with 1 entries (1 files):
- animals-3683747-supplementary.pdf
